# Supplementary material for: Fusobacterium nucleatum Metabolically Integrates Commensals and Pathogens in Oral Biofilms
Source: mSystems. 2022 Jul 19;7(4):e00170-22. doi: 10.1128/msystems.00170-22 (PMC9426547; doi:10.1128/msystems.00170-22)
Supplement: DATA SET S1 [file msystems.00170-22-s0007.xlsx]

## Sheet: Extracellular metabolites
Dataset S1. Extracellular metabolites identified in Transwell assay.
Metabolite namea	KEGG ID	HMDB ID	m/z	Retention time	Sample name
					Fn_1	Fn_2	Fn_3	Fn-Sg_1	Fn-Sg_2	Fn-Sg_3	Fn-Vp_1	Fn-Vp_2	Fn-Vp_3	Fn-SgVp_1	Fn-SgVp_2	Fn-SgVp_3
5-Oxoproline	C01879	HMDB00267	128.035	9.36188	0	0	0	7.18198e-05	9.40831e-05	7.80856e-05	0	0	4.95489e-05	8.68517e-05	9.83169e-05	0.000104891
2-Hydroxy-4-methylpentanoic acid	C03264	HMDB00624	131.073	8.73923	0	0	0	4.43941e-05	5.25236e-05	0	7.42054e-05	8.67411e-05	8.18322e-05	0.000179361	0.000158733	0.000183827
Hypoxanthine	C00262	HMDB00157	137.045	11.3318	0	0	0	0.000764527	0.00085346	0.000894415	1.34905e-05	1.40953e-05	1.79624e-05	2.18985e-05	2.31613e-05	2.00344e-05
beta-Alanyl-L-lysine	C05341	No ID	218.149	6.98292	0	0	0	0	1.02338e-05	1.1324e-05	0	9.51629e-06	9.78758e-06	1.21214e-05	1.21234e-05	1.09619e-05
Fructose 1,6-diphosphate	C00354	HMDB01058	338.99	14.5333	0	0	0	3.18651e-05	0	0	0	0	3.24877e-05	0	0	0
Lactic acid	C00186,C00256,C01432	HMDB00190,HMDB01311	89.0254	10.6713	0	0	0	0.0291934	0.0302548	0.0327572	0	0	0	0.00038314	0.00044156	0.000475108
2-Hydroxybutyric acid	C05984	HMDB00008	103.04	9.65062	0	0	0	0.000332364	0.000333207	0.000335356	0	0	0	0.000244773	0.000233413	0.000208928
Glyceric acid	C00258	HMDB00139,HMDB06372	105.02	10.2696	0	0	0	6.98467e-05	8.81311e-05	0.00010087	0	0	0	9.13184e-05	7.15217e-05	8.50238e-05
Threonic acid	C01620	HMDB00943	135.031	9.10719	0	0	0	3.19638e-05	3.76959e-05	0	0	0	0	3.66266e-05	4.66623e-05	5.29797e-05
3-Phosphoglyceric acid	C00197	HMDB00807	184.986	19.9733	0	0	0	0.00015459	0.000161852	0.000188917	0	0	0	0.000199511	0.000182676	0.000182759
Piperidine	C01746	No ID	86.0967	7.16578	0	0	0	0	3.3844e-06	0	0	0	0	1.1487e-05	8.85287e-06	9.41735e-06
3-Amino-1,2-propanediol	C06057	No ID	92.0705	7.65175	0	0	0	1.24616e-05	1.33899e-05	1.43936e-05	0	0	0	1.49621e-05	1.49146e-05	1.09919e-05
3-Amino-2-piperidone	No ID	HMDB00323	115.087	7.80442	0	0	0	1.2218e-05	1.16842e-05	1.32328e-05	0	0	0	1.20662e-05	1.95665e-05	1.70052e-05
2-Methylserine	C02115	No ID	120.065	10.6155	0	0	0	0.000102064	0.000106582	0.000121817	0	0	0	6.97221e-05	8.24106e-05	7.85929e-05
Glutaconic acid	C02214	HMDB00620	131.033	23.4409	0	0	0	8.2154e-05	8.692e-05	9.22944e-05	0	0	0	3.61159e-05	3.32547e-05	3.32306e-05
Hydroxyproline	C01157	HMDB00725	132.065	12.3117	0	0	0	1.24231e-05	1.28392e-05	1.55157e-05	0	0	0	1.47966e-05	1.81005e-05	1.47708e-05
N-Methy-L-glutamic acid	C01046	No ID	162.076	13.4043	0	0	0	2.90001e-05	3.56571e-05	3.62548e-05	0	0	0	4.06942e-05	3.75683e-05	3.37105e-05
O-Acetylhomoserine	C01077	No ID	162.076	11.2707	0	0	0	6.87181e-06	6.51363e-06	8.43496e-06	0	0	0	9.66677e-06	1.26449e-05	1.03921e-05
N5-Ethyl-L-glutamine	C01047	No ID	175.107	11.6343	0	0	0	2.61283e-05	2.83511e-05	2.92386e-05	0	0	0	5.49668e-05	4.96635e-05	5.00859e-05
Citrulline	C00327	HMDB00904	176.102	11.3204	0	0	0	8.49874e-05	8.7887e-05	9.47063e-05	0	0	0	0.000114857	0.000109082	0.000121991
N8-Acetylspermidine	C01029	HMDB02189	188.175	6.51818	0	0	0	6.19232e-06	4.56625e-06	3.03091e-06	0	0	0	7.17078e-06	6.75243e-06	7.16798e-06
N6,N6,N6-Trimethyl-L-lysine	C03793	HMDB01325	189.16	7.36954	0	0	0	4.62821e-06	3.26353e-06	0	0	0	0	4.84028e-06	5.526e-06	4.85863e-06
ADP	C00008	HMDB01341	426.024	10.7452	0	0	0	3.07799e-05	3.8218e-05	3.80124e-05	0	0	0	0	0	0
Ethylacetimidate	No ID	No ID	88.0758	7.27229	0	0	0	2.00129e-05	2.27104e-05	2.57047e-05	0	0	0	0	0	0
N-Acetylserine	No ID	HMDB02931	148.06	23.668	0	0	0	5.41924e-05	5.1921e-05	5.5356e-05	0	0	0	0	0	0
Ornithine	C00077,C00515,C01602	HMDB00214,HMDB03374	133.097	7.00404	4.45158e-06	4.80909e-06	4.80236e-06	0.000101641	0.000105628	0.000139538	6.17636e-06	8.38814e-06	5.13014e-06	0.000174691	0.000193974	0.00016152
Ala	C00041,C00133,C01401	HMDB00161,HMDB01310	90.0548	9.24496	0.00126532	0.00131993	0.00122896	0.0182866	0.0197847	0.0210116	0.00196473	0.00206492	0.00209832	0.0190012	0.0185829	0.0186145
Butyric acid	C00246	HMDB00039	87.0456	9.7373	3.06924e-05	2.84204e-05	3.07255e-05	0.000283432	0.000258128	0.000305473	7.69462e-05	8.20466e-05	8.81663e-05	0.000154149	0.000141617	0.000282523
Asp	C00049,C00402,C16433	HMDB00191,HMDB06483	134.044	11.8073	6.96175e-05	8.42861e-05	7.16563e-05	0.000628886	0.000676544	0.000719822	9.64515e-05	9.64769e-05	0.000106954	0.000134563	0.000140871	0.000134812
Gly	C00037	HMDB00123	76.0394	8.52004	0.0001951	0.000206142	0.000194066	0.00136181	0.00137789	0.00156267	0.000540256	0.000561222	0.000571141	0.00189354	0.00186841	0.00181046
Homoserine	C00263	HMDB00719	120.066	10.3234	6.82063e-06	6.08583e-06	7.58412e-06	4.12309e-05	4.2493e-05	4.9565e-05	1.07274e-05	9.83483e-06	0	5.58356e-05	5.41745e-05	5.71189e-05
D-Alanyl-D-alanine	C00993	HMDB03459	161.092	9.49947	0.000104993	0.000116771	0.000111415	0.000628476	0.000680479	0.000710368	0.000178884	0.000176005	0.00018937	0.000725614	0.000724032	0.000743641
N-Acetylputrescine	C02714	HMDB02064	131.118	8.66877	7.94126e-06	7.49968e-06	1.0224e-05	2.16026e-05	2.60814e-05	2.62464e-05	1.02533e-05	9.47647e-06	1.16923e-05	3.80189e-05	4.41939e-05	3.44003e-05
Nicotinic acid	C00253	HMDB01488	124.039	10.2304	7.74757e-06	1.08092e-05	8.6948e-06	2.51667e-05	2.85122e-05	2.328e-05	3.77354e-05	3.83041e-05	4.33768e-05	8.08506e-05	7.16547e-05	7.14099e-05
Cytidine	C00475	HMDB00089	244.092	9.92083	1.37104e-05	1.50988e-05	1.48747e-05	3.70001e-05	4.52865e-05	3.88472e-05	2.06014e-05	2.09571e-05	2.0604e-05	7.77616e-05	6.22097e-05	7.4634e-05
Glu	C00025,C00217,C00302	HMDB00148,HMDB03339	148.06	11.208	0.00012172	0.000132594	0.00011446	0.000324039	0.000328367	0.000331517	0.000172153	0.000193312	0.000184004	0.000164473	0.000152106	0.000187912
Deoxyadenosine	C00559,C05198	HMDB00101,HMDB01983	252.108	9.8744	9.80898e-06	9.26096e-06	1.3712e-05	2.67052e-05	3.08894e-05	2.94063e-05	1.03346e-05	1.306e-05	1.42643e-05	1.14457e-05	1.07982e-05	1.51457e-05
Ribulose 5-phosphate	C00199,C01101	HMDB00618	229.013	10.8603	0.000221102	0.000234718	0.000206321	0.000545357	0.000582355	0.000540073	0.000365748	0.000372891	0.000396493	0.000733723	0.000663053	0.000678589
2-Aminobutyric acid	C03665,C02261,C02356	HMDB01906,HMDB00452	104.071	9.87354	2.2634e-05	2.7371e-05	2.51871e-05	5.11283e-05	5.75079e-05	6.65123e-05	9.32685e-05	9.60654e-05	0.000108372	0.000280833	0.000265924	0.000270809
Glycerol 3-phosphate	C00093	HMDB00126	171.007	12.0455	0.000284442	0.000343524	0.00027761	0.000619051	0.000740552	0.000683421	0.000382193	0.000406072	0.00040865	0.000675855	0.000662849	0.000649962
Adenosine	C00212	HMDB00050	268.103	10.1031	3.62614e-05	3.32656e-05	3.90508e-05	7.41155e-05	7.61893e-05	8.404e-05	3.69769e-05	3.71494e-05	3.68981e-05	8.8049e-05	9.24477e-05	9.32737e-05
GABA	C00334	HMDB00112	104.071	7.89313	5.6286e-06	6.55448e-06	6.10405e-06	1.14744e-05	1.58073e-05	1.06662e-05	0	9.90119e-06	7.72996e-06	1.69755e-05	1.69304e-05	1.80849e-05
Guanosine	C00387	HMDB00133	284.098	12.8012	1.92998e-05	2.23712e-05	2.43783e-05	3.96667e-05	4.18618e-05	4.71145e-05	2.33781e-05	2.37708e-05	2.22028e-05	3.84602e-05	3.76106e-05	4.44025e-05
Val	C00183,C06417,C16436	HMDB00883	118.086	10.2708	0.00139703	0.00140379	0.0013492	0.00250384	0.00259465	0.00267909	0.00223652	0.00238575	0.00240211	0.00350137	0.0034902	0.00352449
Diethanolamine	C06772	HMDB04437	106.086	7.84836	8.3148e-06	6.97413e-06	8.26511e-06	1.15e-05	1.61162e-05	1.38648e-05	8.15388e-06	1.88335e-05	3.12952e-05	1.04528e-05	9.40265e-06	1.56556e-05
Thr	C00188,C00820	HMDB00167	120.065	10.7618	0.000110693	0.000105848	0.000112186	0.000151731	0.00018359	0.000211003	0.000110768	0.000129167	0.000117924	0.000222887	0.000229442	0.000180204
Uridine	C00299	HMDB00296	245.076	22.6045	1.69338e-05	1.5184e-05	1.43248e-05	2.30898e-05	2.48458e-05	2.53952e-05	4.51714e-05	4.5073e-05	4.30014e-05	4.00874e-05	3.8978e-05	5.3235e-05
Choline	C00114	HMDB00097	104.107	7.04871	4.70942e-05	4.80945e-05	4.22102e-05	7.02566e-05	7.01592e-05	6.21917e-05	5.384e-05	5.42309e-05	5.38456e-05	9.63781e-05	9.34626e-05	8.99147e-05
Pro	C00148,C00763,C16435	HMDB00162,HMDB03411	116.071	11.0601	0.000701709	0.000712725	0.00072316	0.00100019	0.00102404	0.00106028	0.000927796	0.000979873	0.000980037	0.00129968	0.00128061	0.00127927
7-Methylguanine	C02242	HMDB00897	166.072	8.44091	8.10728e-06	8.50816e-06	8.31567e-06	1.0218e-05	1.23826e-05	1.31425e-05	1.43709e-05	1.90724e-05	1.44033e-05	2.09332e-05	2.4148e-05	2.05742e-05
Uracil	C00106	HMDB00300	113.035	22.5562	0.000360732	0.000369487	0.000334788	0.000473783	0.000486843	0.000502564	0.000694313	0.000696136	0.000715494	0.00100472	0.00101504	0.00102126
Gluconolactone	C00198	HMDB00150	179.054	23.3441	1.24791e-05	0	0	1.61923e-05	0	1.78501e-05	0	0	1.45006e-05	1.55275e-05	2.3274e-05	1.88197e-05
Pyridoxal	C00250	HMDB01545	168.065	8.99995	0	0	6.23043e-06	8.14104e-06	8.68931e-06	8.38337e-06	5.89193e-06	7.63161e-06	6.71506e-06	1.15284e-05	9.20529e-06	1.15018e-05
Nicotinamide	C00153	HMDB01406	123.055	7.59048	2.29937e-05	2.5354e-05	2.81949e-05	3.13975e-05	3.90683e-05	3.12893e-05	1.95314e-05	2.2072e-05	2.08959e-05	3.49852e-05	3.69199e-05	3.95739e-05
Cadaverine	C01672	HMDB02322	103.123	5.12478	1.64913e-05	1.77123e-05	1.8944e-05	2.1577e-05	2.41474e-05	2.20934e-05	0.000135799	0.000142917	0.00014274	0.000160777	0.000151528	0.000138396
Fructose 6-phosphate	C05345,C00085	HMDB00124	259.024	9.83188	0.00015092	0.000147908	0.000173953	0.000189316	0.000204247	0.000172888	0.000194599	0.000203676	0.000166525	0.000217775	0.000155473	0.000213094
Asn	C00152,C01905,C16438	HMDB00168	133.06	10.7223	0.000164594	0.000160263	0.000150706	0.000190731	0.00018633	0.000189825	0.000151605	0.000168519	0.000154905	0.000118621	0.000120909	0.000131828
Ile	C00407,C06418,C16434	HMDB00172	132.102	10.4643	0.000991814	0.00107382	0.00102714	0.00117364	0.00121601	0.00122117	0.00134358	0.00150785	0.00136683	0.00124416	0.00124308	0.00143705
Adenine	C00147	HMDB00034	136.061	7.8192	0.0014878	0.00140987	0.00141823	0.00170505	0.00159252	0.00167692	0.00111746	0.00114174	0.0011093	0.001143	0.00113485	0.00130655
Thiamine	C00378	HMDB00235	265.111	6.77437	8.46699e-06	8.49395e-06	8.06291e-06	1.07052e-05	8.91763e-06	8.66711e-06	6.73034e-05	6.88438e-05	7.02926e-05	6.03863e-05	6.5452e-05	5.66091e-05
2-Hydroxyvaleric acid	No ID	HMDB01863	117.056	9.06944	0.000622742	0.000649221	0.000614297	0.00068584	0.00070129	0.000668308	0.000630999	0.000572406	0.000582122	0.000575107	0.000576657	0.000549985
Leu	C00123,C01570,C16439	HMDB00687	132.102	10.5743	0.00161374	0.00174267	0.0016026	0.00178663	0.00185613	0.00172871	0.00229663	0.00230163	0.00225908	0.00237576	0.00222957	0.00243119
Putrescine	C00134	HMDB01414	89.1075	4.85042	0.000937013	0.000958922	0.000949654	0.000992323	0.00104609	0.0010258	0.000940392	0.000952558	0.000981024	0.001222	0.0011139	0.00121892
Ser	C00065,C00716,C00740	HMDB00187,HMDB03406	106.05	10.2201	0.000129689	0.000131259	0.000122599	0.000119269	0.000147517	0.000145819	0.000137248	0.000157198	0.000159354	0.000150586	0.000148131	0.000127749
Glucose 6-phosphate	C00668,C01172,C00092	HMDB01401	259.024	9.71762	0.000511995	0.000593756	0.000516597	0.000578603	0.000565438	0.00059629	0.000572731	0.000579021	0.000568841	0.000675458	0.000744865	0.000699844
4-Guanidinobutyric acid	C01035	HMDB03464	146.092	8.50023	4.49636e-06	5.11327e-06	3.69056e-06	3.98719e-06	4.66027e-06	5.67489e-06	1.12421e-05	1.09497e-05	1.24013e-05	1.55965e-05	1.45339e-05	1.52207e-05
N-Acetyllysine	C12989	HMDB00446	189.123	9.98101	8.61226e-05	9.15728e-05	8.8237e-05	9.77438e-05	8.89882e-05	9.50158e-05	0.000102885	0.000107586	0.000109276	9.56196e-05	9.08406e-05	0.000102346
5-Aminolevulinic acid	C00430	HMDB01149	132.066	8.19842	6.12888e-06	6.16451e-06	5.04248e-06	6.84617e-06	6.62107e-06	4.83656e-06	5.5804e-06	7.25999e-06	6.29797e-06	8.19124e-06	6.71014e-06	7.94776e-06
Glycerol	C00116	HMDB00131	93.0547	22.5509	0.0036795	0.00258627	0.00193012	0.00245356	0.00269355	0.00341589	0.00241825	0.00216488	0.00231793	0.00264595	0.00429797	0.00630082
Lys	C00047,C00739,C16440	HMDB00182,HMDB03405	147.112	7.06848	0.000614479	0.000612275	0.000608889	0.000549219	0.000646259	0.000687681	0.00151299	0.00169105	0.00160501	0.00174176	0.00182278	0.00149592
dTMP	C00364	HMDB01227	321.05	9.4139	4.60385e-05	4.00583e-05	0	0	4.64672e-05	4.14472e-05	5.4512e-05	5.96412e-05	4.34191e-05	4.65525e-05	5.02282e-05	5.12707e-05
Spermine	C00750	HMDB01256	203.222	4.61904	2.18315e-05	2.67318e-05	1.95759e-05	2.22565e-05	2.22269e-05	2.43118e-05	2.52608e-05	2.90665e-05	2.34262e-05	2.9483e-05	2.85604e-05	2.66325e-05
Guanine	C00242	HMDB00132	152.056	8.51746	0.00202101	0.00192752	0.00197677	0.00198204	0.00189678	0.00206903	0.00161054	0.00169855	0.00159563	0.000910152	0.000936558	0.00106644
dAMP	C00380	HMDB00630	112.05	7.44686	3.60684e-05	3.68706e-05	3.84246e-05	4.31116e-05	0	3.12572e-05	5.83695e-05	5.08924e-05	4.4645e-05	0	4.17719e-05	4.41141e-05
Cytosine	C01606	HMDB02107	165.02	15.8904	0.00123842	0.00121917	0.00119438	0.00119237	0.00141194	0.00102749	0.00120251	0.00135685	0.00126802	0.00127487	0.00138649	0.00133378
Pterin	C00715	HMDB00802	164.056	10.4558	8.3148e-06	1.25847e-05	1.23977e-05	9.94874e-06	1.21006e-05	1.01503e-05	1.15265e-05	1.25158e-05	7.63264e-06	1.09079e-05	1.09815e-05	1.0602e-05
Dihydroxyacetone phosphate	C00111	HMDB01473	168.991	12.609	0.000371827	0.000371469	0.000333311	0.000310956	0.000354613	0.000359629	0.000339558	0.000348138	0.000354913	0.000283881	0.000295053	0.000324287
Phosphorylcholine	C00588	HMDB01565	184.073	21.0552	1.20087e-05	1.45448e-05	1.07168e-05	1.16667e-05	1.10933e-05	1.19818e-05	0	1.13479e-05	1.19842e-05	1.15146e-05	1.1926e-05	0
Met	C00073,C00855,C01733	HMDB00696	150.058	10.9853	2.69643e-05	3.00555e-05	2.16864e-05	2.29103e-05	2.5759e-05	2.25319e-05	2.68726e-05	4.81124e-05	3.27411e-05	2.38842e-05	2.11031e-05	2.56878e-05
Tyr	C00082,C01536,C06420	HMDB00158	182.08	11.6233	0.000158576	0.000176526	0.000164342	0.000141795	0.000150257	0.000151713	0.000234092	0.000257219	0.000241589	0.000171492	0.000154502	0.000185663
Agmatine	C00179	HMDB01432	131.129	5.30799	5.99745e-05	5.53811e-05	5.2371e-05	4.88463e-05	4.89126e-05	5.05324e-05	6.27389e-05	5.76286e-05	5.86837e-05	5.36981e-05	5.44282e-05	5.47796e-05
N-Acetylornithine	C00437	HMDB03357	175.107	9.66972	2.54978e-05	3.10072e-05	2.6274e-05	2.36411e-05	2.47384e-05	2.41957e-05	2.54369e-05	3.10706e-05	2.56785e-05	1.66169e-05	1.96652e-05	2.06342e-05
Thymidine	C00214	HMDB00273	243.093	22.6187	2.04481e-05	2.11923e-05	2.14842e-05	1.86026e-05	1.66803e-05	1.88948e-05	2.6832e-05	2.42221e-05	2.5748e-05	1.68376e-05	1.96934e-05	1.70952e-05
Creatinine	C00791	HMDB00562	114.065	7.45459	5.45927e-05	4.54526e-05	4.00997e-05	4.26027e-05	3.91892e-05	3.83184e-05	4.3072e-05	3.68707e-05	4.40441e-05	4.49967e-05	5.57111e-05	5.22603e-05
Spermidine	C00315	HMDB01257	146.165	4.67581	0.000392484	0.000390779	0.000370603	0.000307526	0.000305174	0.000325481	0.000454518	0.00041958	0.000447656	0.000383168	0.000396067	0.000364142
Phe	C00079,C02057,C02265	HMDB00159	166.086	11.3533	0.000497422	0.000523713	0.000500911	0.000404783	0.000427898	0.000401189	0.00071165	0.00073797	0.000715202	0.000471176	0.000441149	0.000500709
Dyphylline	C07819	No ID	255.107	22.5803	0.000674523	0.000576183	0.000445646	0.000415744	0.000457189	0.000483965	0.000514778	0.000453344	0.0004969	0.000360608	0.000481875	0.000673715
Sedoheptulose 7-phosphate	C05382	HMDB01068	289.034	9.48356	0.00127285	0.00139545	0.00134923	0.00102491	0.00110582	0.00102244	0.00133245	0.00151834	0.00135927	0.00107517	0.00112693	0.00111321
Glucose 1-phosphate	C00103	HMDB01586	259.024	9.99526	0.000258246	0.000255438	0.000245341	0.000175702	0.00019464	0.000201969	0.000261191	0.000261397	0.000218424	0.000186409	0.000177174	0.000184574
NAD+	C00003	HMDB00902	662.104	6.41951	6.54901e-05	8.25605e-05	7.74449e-05	4.83403e-05	4.75114e-05	6.64071e-05	7.39008e-05	6.32687e-05	8.07084e-05	3.90088e-05	5.77675e-05	6.07771e-05
Gln	C00064,C00303,C00819	HMDB00641,HMDB03423	147.076	11.0086	5.32645e-05	5.84918e-05	5.69206e-05	3.95257e-05	3.93638e-05	4.11301e-05	5.52216e-05	6.03229e-05	5.86559e-05	4.7865e-05	4.5378e-05	5.313e-05
Arg	C00062,C00792	HMDB00517,HMDB03416	175.119	7.30238	0.000656219	0.000692527	0.000667124	0.000404155	0.000450756	0.000430673	0.000896995	0.000977125	0.000895452	0.000397661	0.000431014	0.000432013
UMP	C00105	HMDB00288	323.03	9.64984	0.000191876	0.00020231	0.000187655	0.000105559	8.92797e-05	0.00010648	0.000219165	0.000236644	0.000205142	8.56606e-05	9.50566e-05	0.0001113
CMP	C00055	HMDB00095	322.047	9.45387	0.00029969	0.000345118	0.000309978	0.000148375	0.000155587	0.000160293	0.000334076	0.000379079	0.000347864	0.000125761	0.000129799	0.000152637
AMP	C00020	HMDB00045	346.057	9.12424	0.00120531	0.00133574	0.00123832	0.000605536	0.000591439	0.000584383	0.00130189	0.00146254	0.00130819	0.000509894	0.000496781	0.000561841
GMP	C00144	HMDB01397	362.053	8.99615	0.000151702	0.00016969	0.000147443	7.58646e-05	7.66448e-05	6.73231e-05	0.000158765	0.000178603	0.000148034	7.52384e-05	8.00799e-05	9.03645e-05
Ethanolamine	C00189	HMDB00149	62.0601	6.52583	0.000477057	0.00052225	0.000460256	0.000243077	0.000214977	0.000212396	0.00046511	0.00049279	0.000475587	0.000366358	0.000363066	0.000342519
Ribose 5-phosphate	C00117	HMDB01548	229.013	10.4506	0.00159639	0.00170678	0.00162416	0.000679822	0.000587471	0.000617472	0.00155527	0.00151952	0.00136724	0.00070742	0.000762491	0.000762437
UDP	C00015	HMDB00295	402.996	11.5584	9.31523e-05	9.56299e-05	8.56858e-05	3.30489e-05	0	0	0.000117145	0.000103278	0.000103286	5.46918e-05	0	4.94548e-05
GDP	C00035	HMDB01201	442.018	10.5098	0.000124138	0.000129844	0.000112792	0	4.11418e-05	0	0.000151456	0.000152784	0.000137715	5.71733e-05	5.20621e-05	6.45156e-05
Glucose	C00031	HMDB00122	180.086	9.53827	5.17565e-05	6.49404e-05	5.16633e-05	1.61923e-05	1.75532e-05	1.26911e-05	7.8085e-05	9.57071e-05	8.24575e-05	9.77709e-06	9.74098e-06	1.14868e-05
Methionine sulfoxide	C02989	HMDB02005	166.053	12.1426	7.27442e-05	7.36616e-05	8.21204e-05	2.53847e-05	1.82382e-05	1.63282e-05	9.29164e-05	9e-05	9.33713e-05	3.03241e-05	3.29022e-05	3.40704e-05
CDP	C00112	HMDB01546	402.011	11.3613	5.01439e-05	5.95031e-05	5.05377e-05	0	0	0	5.78619e-05	7.87391e-05	6.86533e-05	0	3.19912e-05	0
Hexylamine	C08306	No ID	102.128	7.80195	0	6.16451e-06	0	0	0	0	0	0	0	8.37051e-06	1.11225e-05	0
Trimethylamine	C00565	HMDB00906	60.0808	6.02911	0	2.52404e-05	0	0	0	0	0	0	0	2.41049e-05	4.58714e-05	2.23737e-05
Betaine	C00719	HMDB00043	118.086	11.5247	0	0	0	0	0	0	7.28025e-05	8.52219e-05	8.58359e-05	7.58724e-05	8.02397e-05	7.4454e-05
Trp	C00078,C00525,C00806	HMDB00929	205.096	11.2778	0	0	0	0	0	0	7.69337e-06	9.37029e-06	8.98121e-06	1.0508e-05	1.01639e-05	9.47733e-06
3-Hydroxybutyric acid	C01089,C03197	HMDB00011,HMDB00357,HMDB00442	103.04	9.33633	0	0	0	0	0	0	0	0	0	5.36992e-05	0	4.58232e-05
6-Phosphogluconic acid	C03194,C05771	HMDB12136	76.0758	7.2142	0	0	0	0	0	0	0	0	0	3.28548e-05	0	0
Isopropanolamine	C00099	HMDB00056	90.0548	7.53609	0	0	0	0	0	0	0	0	0	1.05217e-05	0	9.11743e-06
N6-Methyl-L-lysine	C02728	HMDB02038	161.128	7.30742	0	0	0	0	0	0	0	0	0	6.37097e-06	5.01851e-06	5.74338e-06
aMetabolites detected in sterile CDM were shaded and excluded from the analysis.
Metabolite levels are displayed by spectral abundance (arbitrary unit).
