# Supplementary material for: Fusobacterium nucleatum Metabolically Integrates Commensals and Pathogens in Oral Biofilms
Source: mSystems. 2022 Jul 19;7(4):e00170-22. doi: 10.1128/msystems.00170-22 (PMC9426547; doi:10.1128/msystems.00170-22)
Supplement: DATA SET S2 [file msystems.00170-22-s0008.xlsx]

## Sheet: Intracellular metabolites
Dataset S2. Intracellular metabolites of F. nucleatum identified in Transwell assay
Metabolite name	KEGG ID	HMDB ID	m/z	Retention time	Sample name
					Fn_1	Fn_2	Fn_3	Fn-Sg_1	Fn-Sg_2	Fn-Sg_3	Fn-Vp_1	Fn-Vp_2	Fn-Vp_3	Fn-SgVp_1	Fn-SgVp_2	Fn-SgVp_3
Isovaleric acid	C08262	HMDB00718	101.062	8.83718	0	0	0	0.00135764	0	0.00112687	0.00137617	0.00146395	0	0.00120357	0	0
Heptanoic acid	No ID	HMDB00666	129.092	8.20699	0	0	0	0.000631841	0.000596032	0	0	0	0	0.000378774	0	0
N-Acetylornithine	C00437	HMDB03357	175.107	9.43089	0	0	0	0.00170037	0.000971359	0.00194357	0	0	0	0	0.000286874	0.000326985
Sedoheptulose 7-phosphate	C05382	HMDB01068	289.034	9.19417	0	0	0	0	0	0.000376889	0	0	0	0	0	0
dTMP	C00364	HMDB01227	321.051	9.16073	0	0	0	0	0	0.000261799	0	0	0	0	0	0
UMP	C00105	HMDB00288	323.03	9.39024	0	0	0	0	0.000291509	0	0	0	0	0	0	0
Hypoxanthine	C00262	HMDB00157	137.045	10.7862	0	0	0	0	0	9.03292e-05	0	0	0	0	0	0
Tyramine	C00483	HMDB00306	138.091	8.28449	0	0	0	0	0	0.000122768	0	0	0	0	0	0
D-Alanyl-D-alanine	C00993	HMDB03459	161.091	9.1479	0	0	0	0.00023465	0.000203528	0.000244787	0	0	0	0	0	0
N-Acetyllysine	C12989	HMDB00446	189.122	9.63483	0	0	0	0.000166897	0.000195376	0.000207108	0	0	0	0	0	0
Trp	C00078,C00525,C00806	HMDB00929	205.096	10.7648	0	0	0	6.38291e-05	0	0	0	0	0	0	0	0
AMP	C00020	HMDB00045	346.057	8.84627	0.000964585	0.00139013	0.000921236	0.00357862	0.00336537	0.00282414	0.000607785	0.000658	0.000618576	0.0016688	0.0016315	0.00169298
Ala	C00041,C00133,C01401	HMDB00161,HMDB01310	90.0551	8.91387	0.00119656	0.00154543	0.00129793	0.0023983	0.00290856	0.00447753	0.00141881	0.00153956	0.00202721	0.00271111	0.00324259	0.00329274
Nicotinamide	C00153	HMDB01406	123.055	7.36024	0.000631796	0.000502711	0.000367124	0.00179585	0.0010371	0.000699677	0.000450891	0.000386986	0.000222025	0.0005542	0.000596763	0.00111293
NAD+	C00003	HMDB00902	662.103	6.23506	0.000570877	0.000443082	0.000728163	0.00108938	0.00120117	0.00165806	0.000693623	0.000678765	0.000791228	0.000742451	0.00115771	0.000827648
Putrescine	C00134	HMDB01414	89.1076	4.73684	0.00101223	0.00483937	0	0.0108311	0.00754973	0.00638343	0.000501553	0.00025799	0.00103791	0.007242	0.00278043	0.000687907
Cytosine	C00380	HMDB00630	112.051	7.23003	8.53717e-05	0.000102396	8.66174e-05	0.000123996	0.000140418	0.000204364	0.000128906	0.000119092	0.000118024	0.000124754	0.000127113	0.000113125
Guanine	C00242	HMDB00132	152.057	8.23524	0.000186595	0.000323236	0.000321595	0.000385591	0.000438873	0.00056568	0.00027864	0.000306491	0.000387025	0.000176015	0.000271621	0.000249683
Glu	C00025,C00217,C00302	HMDB00148,HMDB03339	148.06	10.6918	0.000405799	0.000563289	0.000564568	0.000659219	0.000857236	0.00104403	0.000572761	0.000719631	0.000999113	0.000895769	0.00127755	0.00152934
Adenine	C00147	HMDB00034	136.061	7.5786	0.00102446	0.00121812	0.00125418	0.0016211	0.00194561	0.00196254	0.00129779	0.00125542	0.00121763	0.00145782	0.00160751	0.0016088
Decanoic acid	C01571	HMDB00511	171.139	7.57414	0.00152967	0.00179037	0.00114851	0.00237894	0.00244529	0.00172003	0.00209194	0.00177932	0.00116969	0.00207777	0.000882313	0.00226987
Hexanoic acid	C01585	HMDB00535	115.077	8.52243	0.000912477	0.00107219	0.000834077	0.00174573	0.00135213	0.000970046	0.00113389	0.00122515	0.000919288	0.00111985	0.000997171	0.000881278
Thymidine	C00214	HMDB00273	243.087	20.2941	0.00510781	0.0068248	0.0044719	0.00656707	0.009453	0.00732165	0.00514162	0.00616815	0.00513158	0.00572351	0.00602998	0.00669349
Carnitine	C00318,C00487,C15025	HMDB00062	162.113	8.53678	0	8.58948e-05	0	0.000119287	0.000123589	0	0.00014129	0	0.000141161	0.000164769	0	0.000169687
2-Hydroxyvaleric acid	No ID	HMDB01863	117.056	8.72493	0.00041571	0.000638128	0.000678515	0.000996783	0.000825076	0.000589363	0.00102313	0.00086695	0.000734058	0.000815187	0	0.000623272
4-Guanidinobutyric acid	C01035	HMDB03464	146.092	8.22064	0	9.04156e-05	0	0	0.000147255	0.000103554	0	9.19218e-05	7.89942e-05	0	0	7.6494e-05
Octanoic acid	C06423	HMDB00482	143.108	7.95761	0.000977323	0.00129768	0.000855039	0.00167765	0.00155125	0.0010219	0.000959442	0.00104216	0.000620863	0.0011322	0	0.00103202
Glucose 6-phosphate	C00668,C01172,C00092	HMDB01401	259.024	9.4215	0.000436553	0.000618962	0.000721543	0.000732609	0.00070665	0.000966252	0.000607785	0.000752741	0.000604855	0.000586001	0.000493365	0.000507315
Pelargonic acid	C01601	HMDB00847	157.123	7.68438	0.000561613	0	0	0.000758481	0	0	0	0.000882524	0	0	0	0
Quinic acid	C00296	HMDB03072	191.057	7.71584	0.00054077	0.000394602	0	0.000891931	0.000369592	0	0	0	0	0.000713632	0	0.000556597
Asn	C00152,C01905,C16438	HMDB00168	133.06	10.2569	0.000187727	0	0.000206993	0.000239359	0	0.000292447	0	0	0	0.000232508	0.000264663	0.000266921
Agmatine	C00179	HMDB01432	131.129	5.20134	6.38589e-05	0.000605332	0	0.000589634	0.000449392	0.000312908	0	0	7.45537e-05	0.000320385	0.000127381	0
Flavin adenine dinucleotide	C00016	HMDB01248	391.573	7.48692	0.00156557	0.00118042	0.00238528	0.0016722	0.00232947	0.00269513	0.00193134	0.00212455	0.00185458	0.00183486	0.00283489	0.00216841
Benzimidazole	C02009	No ID	119.061	7.16061	0	0.000134267	0	0.000104899	0	0.000233808	0.000116804	0.000109443	9.06797e-05	0	0	9.96577e-05
Adenosine	C00212	HMDB00050	268.103	9.70178	0.000966036	0.00114624	0.00102542	0.00125173	0.00142654	0.00125612	0.00127133	0.00115537	0.00116762	0.00120438	0.0013672	0.00130282
Lauric acid	C02679	HMDB00638	199.172	7.2911	0.0196379	0.0294373	0.0201911	0.0251429	0.0276596	0.0310162	0.028379	0.0269417	0.0217416	0.0227347	0.0211546	0.0284401
Gly	C00037	HMDB00123	76.0393	8.23524	0.000800954	0.000888333	0.000703378	0.00105161	0.000785449	0.000969916	0.000639184	0.000900427	0.000806535	0.000988615	0.000840552	0.000854901
Methionine sulfoxide	C02989	HMDB02005	166.053	11.524	0.000442484	0.000712249	0.000521037	0.000411227	0.000833044	0.000719889	0.000527165	0.000671638	0.000684772	0.000541385	0.000663129	0.000679019
3-Phenylpropionic acid	C05629	HMDB00764	149.06	8.38696	0.000375181	0.000678716	0.000596873	0.000627756	0.000724869	0.000562804	0.000724081	0.000726785	0.000489372	0.000769899	0.00043202	0.000675453
Lys	C00047,C00739,C16440	HMDB00182,HMDB03405	147.112	6.86853	0.00185168	0.00302282	0.00228537	0.00265362	0.00270476	0.00292222	0.00347344	0.00324672	0.00439166	0.00430048	0.00411927	0.00397419
Morpholine	C14452	HMDB31581	88.0759	6.61933	0	0.000238697	0.000188781	0	0.000221672	0.000268742	0	0	0	0	0.000194818	0
ADP	C00008	HMDB01341	426.024	10.4161	0.00119502	0.000793714	0.00165933	0.000953208	0.0016983	0.00149744	0.00157138	0.00176894	0.00154472	0.00108143	0.00140439	0.00210753
Terephthalic acid	C06337	HMDB02428	165.02	16.3514	0.00114407	0.000876017	0.000849523	0.0012024	0.000926583	0.00112434	0.00132217	0.00115896	0.000921575	0.000850868	0.000909723	0.00115088
Cadaverine	C01672	HMDB02322	103.123	5.01508	0	0.00017179	0	0.000224971	0.000203002	0.000156205	5.03804e-05	0	0.000195148	0.00106943	0.000389903	9.72336e-05
Deoxyadenosine	C00559 C05198	HMDB00101 HMDB01983	252.109	9.52985	0.000254304	0.000262431	0.000297164	0.000296387	0.00032291	0.000294942	0.000352945	0.000302936	0.000262924	0.000300508	0.00034441	0.000396476
Flavin mononucleotide	C00061	HMDB01520	455.099	7.95272	0.00389308	0.00359426	0.00456646	0.00473336	0.00396921	0.00455681	0.00414789	0.00311479	0.0037126	0.00470036	0.0057755	0.00457163
Val	C00183,C06417,C16436	HMDB00883	118.086	9.8469	0.00147691	0.00170953	0.00171569	0	0	0.00179735	0	0.00134886	0.0017561	0.0015198	0.00137898	0.00157432
Diethanolamine	C06772	HMDB04437	106.086	7.60601	0.00548576	0.00369619	0.00503847	0.00537211	0.00400587	0.00595748	0.00446838	0.00412175	0.00733571	0.00552448	0.00464378	0.00598485
Citrulline	C00327	HMDB00904	176.103	10.7944	0.000124321	8.00178e-05	0.000105496	0.000106992	0.000100186	0.000119025	0	0.000180035	0.000109844	0.000146723	8.59017e-05	9.26547e-05
Tyr	C00082,C01536,C06420	HMDB00158	182.081	11.0678	0.000307972	0.000452982	0.000313821	0.000350014	0.000361038	0.000399744	0.000356885	0.000462148	0.00045854	0.000404077	0.000378931	0.000365501
Asp	C00049,C00402,C16433	HMDB00191,HMDB06483	134.044	11.225	0.000446786	0.000455921	0.00042065	0.000350537	0.000474635	0.000515775	0	0.000446912	0.000501777	0.000382631	0.000416663	0.000412637
Lactic acid	C00186,C00256,C01432	HMDB00190,HMDB01311	89.0255	10.327	0.00732876	0.0114807	0.00669137	0.0103641	0.00922419	0.00609851	0.0083124	0.00743137	0.00522416	0.0104053	0.00535	0.00754015
His	C00135,C00768,C06419	HMDB00177	156.076	7.26244	8.22014e-05	0.00010669	6.81834e-05	0.000101499	7.33647e-05	8.28433e-05	0	8.30343e-05	7.57222e-05	0.000102523	0	0
Mevalolactone	No ID	HMDB06024	131.071	20.3833	0.00139357	0.00131577	0.00148649	0.00142307	0.0014197	0.00134995	0.00178611	0.00174118	0.00143615	0.00152451	0.00129441	0.00151372
Arg	C00062,C00792	HMDB00517,HMDB03416	175.119	7.09128	0.000874324	0.00145614	0.00108672	0.00108536	0.0011031	0.00120173	0.00138701	0.00121987	0.00156329	0.000973446	0.00105062	0.00104129
Met	C00073,C00855,C01733	HMDB00696	150.058	10.491	0.00115965	0.000959083	0.00128771	0.00129411	0.00107023	0.000986135	0.00136281	0.00107488	0.00102178	0.00122478	0.00125561	0.00135696
Riboflavin	C00255	HMDB00244	377.144	20.1866	0.000573145	0.00055922	0.000864175	0.000585187	0.000504612	0.000859624	0.000672115	0.000577431	0.000742499	0.000685492	0.00102199	0.000747971
Pro	C00148,C00763,C16435	HMDB00162,HMDB03411	116.071	10.5653	0.00036617	0.000386527	0.000272956	0.000336934	0.000305818	0.000357574	0.000280892	0.000348642	0.000291203	0.000319077	0.000257437	0.000319982
Urocanic acid	C00785	HMDB00301	139.05	8.16659	0.000164176	0.000152802	0.000142363	0	0	0.000148719	0.000203773	0.000261545	0.000160092	0.000188831	0	0.000147332
5-Aminoindole	No ID	No ID	133.076	7.73095	0	0	0.0001166	9.9406e-05	0.0001228	0	0.000129751	0.000117315	0.000109377	0.000204262	0.000191606	0.000152449
Dihydroxyacetone phosphate	C00111	HMDB01473	168.992	12.2468	0	0	0.000741402	0.000671331	0.000558292	0.000848632	0.00104666	0.000783889	0.00106336	0	0.000883619	0
Ile	C00407,C06418,C16434	HMDB00172	132.102	10.0284	0.000787141	0.00155696	0.00106761	0.000952205	0.00113755	0.00102032	0.000951881	0.00106192	0.00135061	0.00109742	0.00120022	0.00123656
Phe	C00079,C02057,C02265	HMDB00159	166.086	10.8311	0.000402855	0.000721064	0.000546134	0.000448896	0.000518549	0.000540728	0.000458772	0.000641929	0.000672152	0.0006358	0.000568932	0.000543538
Ethanolamine	C00189	HMDB00149	62.0604	6.34754	0.00097283	0.0017084	0.00206816	0.000940433	0.00137263	0.00176915	0.00191221	0.000970511	0.00206133	0.00122243	0.00213149	0.00102594
Choline	C00114	HMDB00097	104.107	6.85228	0.000329259	0.00039376	0.000382005	0.000350537	0.000317125	0.000263502	0.000260064	0.000258498	0.000288165	0.0003604	0.000252085	0.000235408
11-Aminoundecanoic acid	C19325	No ID	202.18	9.53243	0.000697014	0.000654383	0.000705599	0.000610824	0.000495409	0.000585643	0.000943719	0.000657672	0.000706273	0.0006698	0.000767496	0.00069087
Ser	C00065,C00716,C00740	HMDB00187,HMDB03406	106.05	9.79928	0.00134194	0.00120569	0.00101253	0.00104219	0.000891158	0.000988631	0.000841832	0.0012478	0.0010739	0.00120046	0.0008352	0.00110862
Myristoleic acid	C08322	HMDB02000	225.187	7.1148	0.000723728	0.000587394	0.00111541	0.000689033	0.000454182	0.000794249	0.00141909	0.00138349	0.00105878	0.000548947	0.000982814	0.00125669
Thr	C00188,C00820	HMDB00167	120.065	10.2858	0.000391759	0.000344709	0.000334698	0.00036414	0.000245864	0.000243539	0.000151141	0.000373527	0.000294242	0.000416892	0.000354311	0.000317558
Urea	C00086	HMDB00294	61.0403	19.4878	0.00533675	0.00737565	0.00430511	0.005505	0.00451995	0.00331573	0.00515597	0.00598025	0.0041091	0.00640011	0.00459935	0.00520509
Glycerol 3-phosphate	C00093	HMDB00126	171.007	11.7075	0.00158294	0.00162914	0.00121802	0.00116019	0.000999461	0.00099787	0.00124188	0.00124462	0.000976458	0.000929093	0.0010559	0.000868233
Ornithine	C00077,C00515,C01602	HMDB00214,HMDB03374	133.097	6.80258	0.000405572	0.00044281	0.000240974	0.000306589	0.000208787	0.000222829	0.000180413	0.000280336	0.000238619	0.000365369	0.000240311	0.000260995
Cyclohexylamine	C00571	No ID	100.112	7.65986	0.000120471	0.000151672	0.000399106	0	0	0.000150216	0.000293276	0.000127218	0.000271338	0.000153523	0.000270283	0.000113933
Leu	C00123,C01570,C16439	HMDB00687	132.102	10.1225	0.00113202	0.00455084	0.00235599	0.00127213	0.00173919	0.001853	0.00140165	0.00163936	0.00217842	0.0015674	0.00181678	0.00186198
Triethanolamine	C06771	No ID	150.112	8.17873	0.000526497	0.000748189	0.00038045	0.000342427	0.000289777	0.000255018	0.000368143	0.000539088	0.000295878	0.000369554	0.000237367	0.000416138
Gln	C00064,C00303,C00819	HMDB00641,HMDB03423	147.076	10.5155	0.000108696	0	0	0	0	0	0	0.00017394	0	0.000133123	0	0
Ribavirin	C07234	No ID	245.09	20.2727	0	0	0.000589665	0	0	0	0.000800739	0	0	0	0.000961778	0
Benzoic acid	C00180	HMDB01870	121.03	9.43088	0.0011047	0.00128528	0	0	0	0	0.00128341	0.00169626	0	0	0	0
Uridine	C00299	HMDB00296	245.077	20.1454	0	0	0.000589665	0	0	0	0	0	0.000584744	0	0.000961243	0
5-Oxoproline	C01879	HMDB00267	128.035	9.07316	0.000441185	0.00057161	0	0	0	0	0	0.000292012	0	0.000624428	0	0
Glyceraldehyde 3-phosphate	C00118,C00661	HMDB01112	168.992	11.2315	0	0	0.000348635	0	0	0	0	0	0	0	0	0.000320333
1-Methyl-2-pyrrolidone	C11118	No ID	100.076	20.0418	0	0	0.00280996	0	0	0	0	0	0	0	0	0
Thiamine	C00378	HMDB00235	265.111	6.60268	0	0	0	0	0	0	0.000137631	9.54768e-05	0.000125503	0	5.72678e-05	7.43392e-05
5-Oxohexanoic acid	C02129	No ID	129.057	8.68549	0	0	0	0	0	0	0	0.000999329	0.000763787	0	0	0
Thymine	C00178	HMDB00262	127.05	20.305	0	0	0	0	0	0	0	0.000521567	0	0	0	0
Metabolite levels are displayed by spectral abundance (arbitrary unit).
